# Supplementary material for: Pre-Transplant Prediction of Acute Graft-versus-Host Disease Using the Gut Microbiome
Source: Cells. 2022 Dec 16;11(24):4089. doi: 10.3390/cells11244089 (PMC9776596; doi:10.3390/cells11244089)
Supplement: Supplementary file 1 [file cells-11-04089-s001.zip]

Archive with 1 entries (1 files):
- cells-2072693-supplementary.pdf
